# Supplementary material for: In vitro anti-Leishmania activity of 8-hydroxyquinoline and its synergistic effect with amphotericin B deoxycholate against Leishmania martiniquensis
Source: PeerJ. 2022 Jan 18;10:e12813. doi: 10.7717/peerj.12813 (PMC8781311; doi:10.7717/peerj.12813)
Supplement: Supplemental Information 1 [file peerj-10-12813-s001.xlsx]

## Sheet: %GI of promas exposed to 8HQN
Growth inhibition of promastigotes after exposure to 8HQN
	% Growth inhibition of promastigotes
Concentration of 8HQN (μg/mL)	Experiment 1	Experiment 2	Experiment 3
0.39	0	0	0
0.78	3	5	7
1.56	35.44	37.8	40.21
3.13	69.94	67.9	65.94
6.25	76	78.5	80.5
12.5	77.64	79.22	81.22
25	78.21	80.5	82.23
