# Supplementary material for: In vitro anti-Leishmania activity of 8-hydroxyquinoline and its synergistic effect with amphotericin B deoxycholate against Leishmania martiniquensis
Source: PeerJ. 2022 Jan 18;10:e12813. doi: 10.7717/peerj.12813 (PMC8781311; doi:10.7717/peerj.12813)
Supplement: Supplemental Information 2 [file peerj-10-12813-s002.xlsx]

## Sheet: %GI of promas exposed to AmB
Growth inhibition of promastigotes after exposure to AmB
	% Growth inhibition of promastigotes
Concentration of AmB (μg/mL)	Experiment 1	Experiment 2	Experiment 3
0.00488	2.11	1.12	0
0.0098	8.12	7	5
0.0195	17.22	15.6	14
0.039	48.01	44.2	38.03
0.078	72.04	68	64.08
0.156	80.2	79	76.78
0.313	79.01	77.1	75.09
0.625	79.12	78	75.22
