# Supplementary material for: In vitro anti-Leishmania activity of 8-hydroxyquinoline and its synergistic effect with amphotericin B deoxycholate against Leishmania martiniquensis
Source: PeerJ. 2022 Jan 18;10:e12813. doi: 10.7717/peerj.12813 (PMC8781311; doi:10.7717/peerj.12813)
Supplement: Supplemental Information 3 [file peerj-10-12813-s003.xlsx]

## Sheet: %GI of amas exposed to 8HQN
Growth inhibition of intracellular amastigotes after exposure to 8HQN
	% Growth inhibition of intracellular amastigotes
Concentration of 8HQN (μg/mL)	Experiment 1	Experiment 2	Experiment 3
0.156	1.34	1.73	2.12
0.313	4.76	7.5	10.15
0.625	9.85	15	20.55
1.25	26.16	27.34	28.13
2.5	60.41	61	61.46
5	73.47	71.12	68.13
10	71.18	73	74.95
20	74.4	74.8	75.35
