# Supplementary material for: In vitro anti-Leishmania activity of 8-hydroxyquinoline and its synergistic effect with amphotericin B deoxycholate against Leishmania martiniquensis
Source: PeerJ. 2022 Jan 18;10:e12813. doi: 10.7717/peerj.12813 (PMC8781311; doi:10.7717/peerj.12813)
Supplement: Supplemental Information 4 [file peerj-10-12813-s004.xlsx]

## Sheet: %GI of amas exposed to AmB
Growth inhibition of intracellular amastigotes after exposure to AmB
	% Growth inhibition of intracellular amastigotes
Concentration of AmB (μg/mL)	Experiment 1	Experiment 2	Experiment 3
0.0039	4	6	7
0.0078	15.02	19.7	24.33
0.0156	26.4	28.5	30.69
0.0312	25.3	29	32.77
0.0625	47.13	50.7	54.33
0.125	62.28	61.34	60.25
0.25	70.61	68	65.55
0.5	75.89	73.42	71.05
