# Supplementary material for: In vitro anti-Leishmania activity of 8-hydroxyquinoline and its synergistic effect with amphotericin B deoxycholate against Leishmania martiniquensis
Source: PeerJ. 2022 Jan 18;10:e12813. doi: 10.7717/peerj.12813 (PMC8781311; doi:10.7717/peerj.12813)
Supplement: Supplemental Information 5 [file peerj-10-12813-s005.xlsx]

## Sheet: %Sur of THP1 exposed to 8HQN
Survival of THP-1 cells after exposure to 8HQN
	% Survival of THP-1 cells
Concentration of 8HQN (μg/mL)	Experiment 1	Experiment 2	Experiment 3
0.0305	100	100	100
0.061	100	100	100
0.122	100	100	100
0.244	100	100	100
0.488	90.7	89.3	87.67
0.977	85.54	87	88.63
1.953	77.79	75	71.22
3.906	76.85	77.2	77.44
7.8125	72.85	84	94.94
15.625	72.54	81	89.53
31.25	64.19	65	65.03
62.5	60.36	59	56.16
125	45.07	43.5	41.75
250	32.16	32.3	32.32
500	19.17	18.8	18.46
