# Supplementary material for: In vitro anti-Leishmania activity of 8-hydroxyquinoline and its synergistic effect with amphotericin B deoxycholate against Leishmania martiniquensis
Source: PeerJ. 2022 Jan 18;10:e12813. doi: 10.7717/peerj.12813 (PMC8781311; doi:10.7717/peerj.12813)
Supplement: Supplemental Information 6 [file peerj-10-12813-s006.xlsx]

## Sheet: %Sur of THP1 exposed to AmB
Survival of THP-1 cells after exposure to AmB
	% Survival of THP-1 cells
Concentration of AmB (μg/mL)	Experiment 1	Experiment 2	Experiment 3
0.00488	100	100	100
0.00977	100	100	100
0.0195	100	100	100
0.0391	100	100	100
0.0781	100	100	100
0.1562	85	90.41	78.66
0.3125	69.5	70.79	67.86
0.625	61.32	61.93	60.65
1.25	58	59.27	56.56
2.5	50.14	54.39	45.88
5	33.12	37.94	27.96
10	26.33	31.76	21.1
