# Supplementary material for: In vitro anti-Leishmania activity of 8-hydroxyquinoline and its synergistic effect with amphotericin B deoxycholate against Leishmania martiniquensis
Source: PeerJ. 2022 Jan 18;10:e12813. doi: 10.7717/peerj.12813 (PMC8781311; doi:10.7717/peerj.12813)
Supplement: Supplemental Information 7 [file peerj-10-12813-s007.xlsx]

## Sheet: Cytoxicity of combinations
Survival of THP-1 cells after exposure to combinations of 8HQN/AmB and 8HQN or AmB at CC50
Concentration of 8HQN and AmB (μg/mL)	% Survival of THP-1 cells
	Experiment 1	Experiment 2	Experiment 3
Untreated controls	100	100	100
1.6 µg/mL 8HQN + 0.00625 µg/mL AmB	93.93	100	97.15
1.6 µg/mL 8HQN + 0.0125 µg/mL AmB	91.8	100	99.21
1.6 µg/mL 8HQN + 0.025 µg/mL AmB	93.33	100	100
1.6 µg/mL 8HQN + 0.05 µg/mL AmB	94.9	100	100
128 µg/mL 8HQN	47.8	47.58	50.21
1 µg/mL AmB	50.73	49.82	50.37
